# Supplementary material for: Characterization of Glomerella Strains Recovered from Anthracnose Lesions on Common Bean Plants in Brazil
Source: PLoS One. 2014 Mar 14;9(3):e90910. doi: 10.1371/journal.pone.0090910 (PMC3954623; doi:10.1371/journal.pone.0090910)
Supplement: File S1 — ITS sequence alignment. (TXT) [file pone.0090910.s003.txt]

>JX010293/C.hippeastri
CGCCCGCCGGAGGATAATGTTTTAACGACGTTTCTTCTGAGTGGCATAAGCAAATAATCAAAACTTTTAACAACGGATCT
CTTGGTTCTGGCATCGATGAAGAACGCAGCGAAATGCGATAAGTAATGTGAATTGCAGAATTCAGTGAATCATCGAATCT
TTGAACGCACATTGCGCCCGCCAGCATTCTGGCGGGCATGCCTGTTCGAGCGTCATTTCAACCCTCAAGCTCTGCTTGGT
GTTGGGGCTCTACGGTCGACGTAGGCCCCCAAAGGTAGTGGCGGACCCTCCCGGAGCCTCCTTTGCGTAGTAACATTTCG
TCTCGC

>JX010292/C.boninense
CGCCCGCCGGAGGATAATATTTTAACGACGTTTCTTCTGAGTGGCATAAGCAAATAATCAAAACTTTTAACAACGGATCT
CTTGGTTCTGGCATCGATGAAGAACGCAGCGAAATGCGATAAGTAATGTGAATTGCAGAATTCAGTGAATCATCGAATCT
TTGAACGCACATTGCGCCCGCCAGCATTCTGGCGGGCATGCCTGTTCGAGCGTCATTTCAACCCTCAAGCTCTGCTTGGT
GTTGGGGCTCTACGGTCGACGTAGGCCCTCAAAGGTAGTGGCGGACCCTCCCGGAGCCTCCTTTGCGTAGTAACATTTCG
TCTCGC

>EF608059/G.lindemuthiana
CGCCCGCCGGAGGATAATATTTTAACGACGTTTCTTCTGAGTGGCATAAGCAAATAATCAAAACTTTTAACAACGGATCT
CTTGGTTCTGGCATCGATGAAGAACGCAGCGAAATGCGATAAGTAATGTGAATTGCAGAATTCAGTGAATCATCGAATCT
TTGAACGCACATTGCGCCCGCCAGCATTCTGGCGGGCATGCCTGTTCGAGCGTCATTTCAACCCTCAAGCTCTGCTTGGT
GTTGGGGCTCTACGGTCGACGTAGGCCCTCAAAGGTAGTGGCGGACCCTCCCGGAGCCTCCTTTGCGTAGTAACATTTCG
TCTCGC

>JN198431/G.lindemuthiana
CGCCCGCCGGAGGATAATATTTTAACGACGTTTCTTCTGAGTGGCATAAGCAAATAATCAAAACTTTTAACAACGGATCT
CTTGGTTCTGGCATCGATGAAGAACGCAGCGAAATGCGATAAGTAATGTGAATTGCAGAATTCAGTGAATCATCGAATCT
TTGAACGCACATTGCGCCCGCCAGCATTCTGGCGGGCATGCCTGTTCGAGCGTCATTTCAACCCTCAAGCTCTGCTTGGT
GTTGGGGCTCTACGGTCGACGTAGGCCCTCAAAGGTAGTGGCGGACCCTCCCGGAGCCTCCTTTGCGTAGTAACATTTCG
TCTCGC

>EU520227/G.glycines
CGCCCGCCGGAGGATAATGATTTAACGACGTTTCTTCTGAGTGGTACAAGCAAATAATCAAAACTTTTAACAACGGATCT
CTTGGTTCTGGCATCGATGAAGAACGCAGCGAAATGCGATAAGTAATGTGAATTGCAGAATTCAGTGAATCATCGAATCT
TTGAACGCACATTGCGCCCGCCAGCATTCTGGCGGGCATGCCTGTTCGAGCGTCATTTCAACCCTCAAGCTCTGCTTGGT
GTTGGGGCCCTACAGCCGATGTAGGCCCTCAAAGGTAGTGGCGGACCCTCCCGGAGCCTCCTTTGCGTAGTAACTTTACG
TCTCGC

>JX010261/C.xanthorrhoeae
CGCCCGCCGGAGGATAATGATTTAACGACGTTTCTTCTGAGTGGCACAAGCAAATAATCAAAACTTTTAACAACGGATCT
CTTGGTTCTGGCATCGATGAAGAACGCAGCGAAATGCGATAAGTAATGTGAATTGCAGAATTCAGTGAATCATCGAATCT
TTGAACGCACATTGCGCCCGCCAGCATTCTGGCGGGCATGCCTGTTCGAGCGTCATTTCAACCCTCAAGCTCTGCTTGGC
GTTGGGGCCCTACAGCTGATGTAGACCCTCAAAGGTAGTGGCTGACCCTCCCGGAGCCTCCTTTGCGTAGTAACTTTACG
TCTCGC

>FJ972612/C.asianum
CGCCCGCCGGAGGATAATGATGTAACGACGTTTCTTCTGAGTGGTACAAGCAAATAATCAAAACTTTTAACAACGGATCT
CTTGGTTCTGGCATCGATGAAGAACGCAGCGAAATGCGATAAGTAATGTGAATTGCAGAATTCAGTGAATCATCGAATCT
TTGAACGCACATTGCGCCCGCCAGCATTCTGGCGGGCATGCCTGTTCGAGCGTCATTTCAACCCTCAAGCTCTGCTTGGT
GTTGGGGCCCTACAGCTGATGTAGGCCCTCAAAGGTAGTGGCGGACCCTCCCGGAGCCTCCTTTGCGTAGTAACTTTACG
TCTCGC

>JX010190/C.alatae
CGCCCGCCGGAGGATAATGATTTAACGACGTTTCTTCTGAGTGGTACAAGCAAATAATCAAAACTTTTAACAACGGATCT
CTTGGTTCTGGCATCGATGAAGAACGCAGCGAAATGCGATAAGTAATGTGAATTGCAGAATTCAGTGAATCATCGAATCT
TTGAACGCACATTGCGCCCGCCAGCATTCTGGCGGGCATGCCTGTTCGAGCGTCATTTCAACCCTCAAGCTCTGCTTGGC
GTTGGGGCCCTACAGCTGATGTAGGCCCTTAAAGGTAGTGGCGGACCCTCCCGGAGCCTCCTTTGCGTAGTAACTTTACG
TCTCGC

>JX010226/Colletotrichum_sp.
CGCCCGCCGGAGGATAATGATTTAACGACGTTTCTTCTGAGTGGTACAAGCAAATAATCAAAACTTTTAACAACGGATCT
CTTGGTTCTGGCATCGATGAAGAACGCAGCGAAATGCGATAAGTAATGTGAATTGCAGAATTCAGTGAATCATCGAATCT
TTGAACGCACATTGCGCCCGCCAGCATTCTGGCGGGCATGCCTGTTCGAGCGTCATTTCAACCCTCAAGCTCTGCTTGGT
GTTGGGGCCCTACGGCTGACGTAGGCCCTCAAAGGTAGTGGCGGACCCTCCCGGAGCCCCCTTTGCGTAGTAACTTTACG
TCTCGC

>JX010224/G.cingulata_fsp._camelliae
CGCCCGCCGGAGGATAATGATTTAACGACGTTTCTTCTGAGTGGTACAAGCAAATAATCAAAACTTTTAACAACGGATCT
CTTGGTTCTGGCATCGATGAAGAACGCAGCGAAATGCGATAAGTAATGTGAATTGCAGAATTCAGTGAATCATCGAATCT
TTGAACGCACATTGCGCCCGCCAGCATTCTGGCGGGCATGCCTGTTCGAGCGTCATTTCAACCCTCAAGCTCTGCTTGGT
GTTGGGGCCCTACGGCTGACGTAGGCCCTCAAAGGTAGTGGCGGACCCTCCCGGAGCCTCCTTTGCGTAGTAACTTTACG
TCTCGC

>JX010230/C.kahawae_subsp._ciggaro
CGCCCGCCGGAGGATAATGATTTAACGACGTTTCTTCTGAGTGGTACAAGCAAATAATCAAAACTTTTAACAACGGATCT
CTTGGTTCTGGCATCGATGAAGAACGCAGCGAAATGCGATAAGTAATGTGAATTGCAGAATTCAGTGAATCATCGAATCT
TTGAACGCACATTGCGCCCGCCAGCATTCTGGCGGGCATGCCTGTTCGAGCGTCATTTCAACCCTCAAGCTCTGCTTGGT
GTTGGGGCCCTACGGCTGACGTAGGCCCTCAAAGGTAGTGGCGGACCCTCCCGGAGCCTCCTTTGCGTAGTAACTTTACG
TCTCGC

>JX010238/C.kahawae
CGCCCGCCGGAGGATAATGATTTAACGACGTTTCTTCTGAGTGGTACAAGCAAATAATCAAAACTTTTAACAACGGATCT
CTTGGTTCTGGCATCGATGAAGAACGCAGCGAAATGCGATAAGTAATGTGAATTGCAGAATTCAGTGAATCATCGAATCT
TTGAACGCACATTGCGCCCGCCAGCATTCTGGCGGGCATGCCTGTTCGAGCGTCATTTCAACCCTCAAGCTCTGCTTGGT
GTTGGGGCCCTACGGCTGACGTAGGCCCTCAAAGGTAGTGGCGGACCCTCCCGGAGCCTCCTTTGCGTAGTAACTTTACG
TCTCGC

>JX010231/C.kahawae_subsp._kahawae
CGCCCGCCGGAGGATAATGATTTAACGACGTTTCTTCTGAGTGGTACAAGCAAATAATCAAAACTTTTAACAACGGATCT
CTTGGTTCTGGCATCGATGAAGAACGCAGCGAAATGCGATAAGTAATGTGAATTGCAGAATTCAGTGAATCATCGAATCT
TTGAACGCACATTGCGCCCGCCAGCATTCTGGCGGGCATGCCTGTTCGAGCGTCATTTCAACCCTCAAGCTCTGCTTGGT
GTTGGGGCCCTACGGCTGACGTAGGCCCTCAAAGGTAGTGGCGGACCCTCCCGGAGCCTCCTTTGCGTAGTAACTTTACG
TCTCGC

>JX010219/C.psidii
CGCCCGCCGGAGGATAATGATTTAACGACGTTTCTTCTGAGTGGTACAAGCAAATAATCAAAACTTTTAACAACGGATCT
CTTGGTTCTGGCATCGATGAAGAACGCAGCGAAATGCGATAAGTAATGTGAATTGCAGAATTCAGTGAATCATCGAATCT
TTGAACGCACATTGCGCCCGCCAGCATTCTGGCGGGCATGCCTGTTCGAGCGTCATTTCAACCCTCAAGCTCTGCTTGGT
GTTGGGGCCCTACGGCTGACGTAGGCCCTCAAAGGTAGTGGCGGACCCTCCCGGAGCCTCCTTTGCGTAGTAACTTTACG
TCTCGC

>EU326183/G.cingulata
CGCCCGCCGGAGGATAATGATTTAACGACGTTTCTTCTGAGTGGTACAAGCAAATAATCAAAACTTTTAACAACGGATCT
CTTGGTTCTGGCATCGATGAAGAACGCAGCGAAATGCGATAAGTAATGTGAATTGCAGAATTCAGTGAATCATCGAATCT
TTGAACGCACATTGCGCCCGCCAGCATTCTGGCTGGCATGCCTGTTCGAGCGTCATTTCAACCCTCAAGCTCTGCTTGGT
GTTGGGGCCCTACAGCTGATGTAGGCCCTCAAAGGTAGTGGCGGACCCTCCCGGAGCCTCCTTTGCGTAGTAACTTTACG
TCTCGC

>JQ809666/Glomerella_sp.
CGCCCGCCGGAGGATAATGATTTAACGACGTTTCTTCTGAGTGGTACAAGCAAATAATCAAAACTTTTAACAACGGATCT
CTTGGTTCTGGCATCGATGAAGAACGCAGCGAAATGCGATAAGTAATGTGAATTGCAGAATTCAGTGAATCATCGAATCT
TTGAACGCACATTGCGCCCGCCAGCATTCTGGCGGGCATGCCTGTTCGAGCGTCATTTCAACCCTCAAGCTCTGCTTGGT
GTTGGGGCCCTACAGCTGATGTAGGCCCTCAAAGGTAGTGGCGGACCCTCCCGGAGCCTCCTTTGCGTAGTAACTTTACG
TCTCGC

>JX010146/C.musae
CGCCCGCCGGAGGATAATGATTTAACGACGTTTCTTCTGAGTGGTACAAGCAAATAATCAAAACTTTTAACAACGGATCT
CTTGGTTCTGGCATCGATGAAGAACGCAGCGAAATGCGATAAGTAATGTGAATTGCAGAATTCAGTGAATCATCGAATCT
TTGAACGCACATTGCGCCCGCCAGCATTCTGGCGGGCATGCCTGTTCGAGCGTCATTTCAACCCTCAAGCTCTGCTTGGT
GTTGGGGCCCTACAGCAGATGTAGGCCCTCAAAGGTAGTGGCGGACCCTCCCGGAGCCTCCTTTGCGTAGTAACTTTACG
TCTCGC

>JX010187/C.nupharicola
CGCCCGCCGGAGGATAATGATTTAACGACGTTTCTTCTGAGTGGTACAAGCAAATAATCAAAACTTTTAACAACGGATCT
CTTGGTTCTGGCATCGATGAAGAACGCAGCGAAATGCGATAAGTAATGTGAATTGCAGAATTCAGTGAATCATCGAATCT
TTGAACGCACATTGCGCCCGCCAGCATTCTGGCGGGCATGCCTGTTCGAGCGTCATTTCAACCCTCAAGCTCTGCTTGGT
GTTGGGGCCCTACAGCTGATGTAGGCCCTCAAAGGTAGTGGCGGACCCTCCCGGAGCCTCCTTTGCGTAGTAACTTTACG
TCTCGC

>HM034809/C.gloeosporioides
CGCCCGCCGGAGGATAATGATTTAACGACGTTTCTTCTGAGTGGTACAAGCAAATAATCAAAACTTTTAACAACGGATCT
CTTGGTTCTGGCATCGATGAAGAACGCAGCGAAATGCGATAAGTAATGTGAATTGCAGAATTCAGTGAATCATCGAATCT
TTGAACGCACATTGCGCCCGCCAGCATTCTGGCGGGCATGCCTGTTCGAGCGTCATTTCAACCCTCAAGCTCTGCTTGGT
GTTGGGGCCCTACAGCCGATGTAGGCCCTCAAAGGTAGTGGCGGACCCTCCCGGAGCCTCCTTTGCGTAGTAACTTTACG
TCTCGC

>GQ485605/C.gloeosporioides
CGCCCGCCGGAGGATAATGATTTAACGACGTTTCTTCTGAGTGGTACAAGCAAATAATCAAAACTTTTAACAACGGATCT
CTTGGTTCTGGCATCGATGAAGAACGCAGCGAAATGCGATAAGTAATGTGAATTGCAGAATTCAGTGAATCATCGAATCT
TTGAACGCACATTGCGCCCGCCAGCATTCTGGCGGGCATGCCTGTTCGAGCGTCATTTCAACCCTCAAGCTCTGCTTGGT
GTTGGGGCCCTACAGCCGATGTAGGCCCTCAAAGGTAGTGGCGGACCCTCCCGGAGCCTCCTTTGCGTAGTAACTTTACG
TCTCGC

>DQ003089/C.gloeosporioides
CGCCCGCCGGAGGATAATGATTTAACGACGTTTCTTCTGAGTGGTACAAGCAAATAATCAAAACTTTTAACAACGGATCT
CTTGGTTCTGGCATCGATGAAGAACGCAGCGAAATGCGATAAGTAATGTGAATTGCAGAATTCAGTGAATCATCGAATCT
TTGAACGCACATTGCGCCCGCCAGCATTCTGGCGGGCATGCCTGTTCGAGCGTCATTTCAACCCTCAAGCTCTGCTTGGT
GTTGGGGCCCTACAGCCGATGTAGGCCCTCAAAGGTAGTGGCGGACCCTCCCGGAGCCTCCTTTGCGTAGTAACTTTACG
TCTCGC

>EU371022/C.gloeosporioides
CGCCCGCCGGAGGATAATGATTTAACGACGTTTCTTCTGAGTGGTACAAGCAAATAATCAAAACTTTTAACAACGGATCT
CTTGGTTCTGGCATCGATGAAGAACGCAGCGAAATGCGATAAGTAATGTGAATTGCAGAATTCAGTGAATCATCGAATCT
TTGAACGCACATTGCGCCCGCCAGCATTCTGGCGGGCATGCCTGTTCGAGCGTCATTTCAACCCTCAAGCTCTGCTTGGT
GTTGGGGCCCTACAGCCGATGTAGGCCCTCAAAGGTAGTGGCGGACCCTCCCGGAGCCTCCTTTGCGTAGTAACTTTACG
TCTCGC

>JX010152/C.gloeosporioides
CGCCCGCCGGAGGATAATGATTTAACGACGTTTCTTCTGAGTGGTACAAGCAAATAATCAAAACTTTTAACAACGGATCT
CTTGGTTCTGGCATCGATGAAGAACGCAGCGAAATGCGATAAGTAATGTGAATTGCAGAATTCAGTGAATCATCGAATCT
TTGAACGCACATTGCGCCCGCCAGCATTCTGGCGGGCATGCCTGTTCGAGCGTCATTTCAACCCTCAAGCTCTGCTTGGT
GTTGGGGCCCTACAGCCGATGTAGGCCCTCAAAGGTAGTGGCGGACCCTCCCGGAGCCTCCTTTGCGTAGTAACTTTACG
TCTCGC

>GQ329690/C.horii
CGCCCGCCGGAGGATAATGATTTAACGACGTTTCTTCTGAGTGGTACAAGCAAATAATCAAAACTTTTAACAACGGATCT
CTTGGTTCTGGCATCGATGAAGAACGCAGCGAAATGCGATAAGTAATGTGAATTGCAGAATTCAGTGAATCATCGAATCT
TTGAACGCACATTGCGCCCGCCAGCATTCTGGCGGGCATGCCTGTTCGAGCGTCATTTCAACCCTCAAGCTCTGCTTGGT
GTTGGGGCCCTACAGCCGATGTAGGCCCTCAAAGGTAGTGGCGGACCCTCCCGGAGCCTCCTTTGCGTAGTAACTTTACG
TCTCGC

>JX010242/C.salsolae
CGCCCGCCGGAGGATAATGATTTAACGACGTTTCTTCTGAGTGGTACAAGCAAATAATCAAAACTTTTAACAACGGATCT
CTTGGTTCTGGCATCGATGAAGAACGCAGCGAAATGCGATAAGTAATGTGAATTGCAGAATTCAGTGAATCATCGAATCT
TTGAACGCACATTGCGCCCGCCAGCATTCTGGCGGGCATGCCTGTTCGAGCGTCATTTCAACCCTCAAGCTCTGCTTGGT
GTTGGGGCCCTACAGCTGATGTAGGCCCTCAAAGGTAGTGGCGGACCCTCCCGGAGCCTCCTTTGCGTAGTAACTTTACG
TCTCGC

>JX010244/C.aenigma
CGCCCGCCGGAGGATAATGATTTAACGACGTTTCTTCTGAGTGGTACAAGCAAATAATCAAAACTTTTAACAACGGATCT
CTTGGTTCTGGCATCGATGAAGAACGCAGCGAAATGCGATAAGTAATGTGAATTGCAGAATTCAGTGAATCATCGAATCT
TTGAACGCACATTGCGCCCGCCAGCATTCTGGCGGGCATGCCTGTTCGAGCGTCATTTCAACCCTCAAGCTCTGCTTGGT
GTTGGGGCCCTACAGCTGATGTAGGCCCTCAAAGGTAGTGGCGGACCCTCCCGGAGCCTCCTTTGCGTAGTAACTTTACG
TCTCGC

>JX010251/C.alienum
CGCCCGCCGGAGGATAATGATTTAACGACGTTTCTTCTGAGTGGTACAAGCAAATAATCAAAACTTTTAACAACGGATCT
CTTGGTTCTGGCATCGATGAAGAACGCAGCGAAATGCGATAAGTAATGTGAATTGCAGAATTCAGTGAATCATCGAATCT
TTGAACGCACATTGCGCCCGCCAGCATTCTGGCGGGCATGCCTGTTCGAGCGTCATTTCAACCCTCAAGCTCTGCTTGGT
GTTGGGGCCCTACAGCTGATGTAGGCCCTCAAAGGTAGTGGCGGACCCTCCCGGAGCCTCCTTTGCGTAGTAACTTTACG
TCTCGC

>JX010205/C.aotearoa
CGCCCGCCGGAGGATAATGATTTAACGACGTTTCTTCTGAGTGGTACAAGCAAATAATCAAAACTTTTAACAACGGATCT
CTTGGTTCTGGCATCGATGAAGAACGCAGCGAAATGCGATAAGTAATGTGAATTGCAGAATTCAGTGAATCATCGAATCT
TTGAACGCACATTGCGCCCGCCAGCATTCTGGCGGGCATGCCTGTTCGAGCGTCATTTCAACCCTCAAGCTCTGCTTGGT
GTTGGGGCCCTACAGCCGATGTAGGCCCTCAAAGGTAGTGGCGGACCCTCCCGGAGCCTCCTTTGCGTAGTAACTTTACG
TCTCGC

>JX010276/C.queenslandicum
CGCCCGCCGGAGGATAATGATTTAACGACGTTTCTTCTGAGTGGTACAAGCAAATAATCAAAACTTTTAACAACGGATCT
CTTGGTTCTGGCATCGATGAAGAACGCAGCGAAATGCGATAAGTAATGTGAATTGCAGAATTCAGTGAATCATCGAATCT
TTGAACGCACATTGCGCCCGCCAGCATTCTGGCGGGCATGCCTGTTCGAGCGTCATTTCAACCCTCAAGCTCTGCTTGGT
GTTGGGGCCCTACAGCTGATGTAGGCCCTCAAAGGTAGTGGCGGACCCTCCCGGAGCCTCCTTTGCGTAGTAACTTTACG
TCTCGC

>JX010269/C.ti
CGCCCGCCGGAGGATAATGATTTAACGACGTTTCTTCTGAGTGGTACAAGCAAATAATCAAAACTTTTAACAACGGATCT
CTTGGTTCTGGCATCGATGAAGAACGCAGCGAAATGCGATAAGTAATGTGAATTGCAGAATTCAGTGAATCATCGAATCT
TTGAACGCACATTGCGCCCGCCAGCATTCTGGCGGGCATGCCTGTTCGAGCGTCATTTCAACCCTCAAGCTCTGCTTGGT
GTTGGGGCCCTACAGCTGATGTAGGCCCTCAAAGGTAGTGGCGGACCCTCCCGGAGCCTCCTTTGCGTAGTAACTTTACG
TCTCGC

>JX010264/C.tropicale
CGCCCGCCGGAGGATAATGATTTAACGACGTTTCTTCTGAGTGGTACAAGCAAATAATCAAAACTTTTAACAACGGATCT
CTTGGTTCTGGCATCGATGAAGAACGCAGCGAAATGCGATAAGTAATGTGAATTGCAGAATTCAGTGAATCATCGAATCT
TTGAACGCACATTGCGCCCGCCAGCATTCTGGCGGGCATGCCTGTTCGAGCGTCATTTCAACCCTCAAGCTCTGCTTGGT
GTTGGGGCCCTACAGCTGATGTAGGCCCTCAAAGGTAGTGGCGGACCCTCCCGGAGCCTCCTTTGCGTAGTAACTTTACG
TCTCGC

>JX010265/C.clidemiae
CGCCCGCCGGAGGATAATGATTTAACGACGTTTCTTCTGAGTGGTACAAGCAAATAATCAAAACTTTTAACAACGGATCT
CTTGGTTCTGGCATCGATGAAGAACGCAGCGAAATGCGATAAGTAATGTGAATTGCAGAATTCAGTGAATCATCGAATCT
TTGAACGCACATTGCGCCCGCCAGCATTCTGGCGGGCATGCCTGTTCGAGCGTCATTTCAACCCTCAAGCTCTGCTTGGT
GTTGGGGCCCTACAGCTGATGTAGGCCCTCAAAGGTAGTGGCGGACCCTCCCGGAGCCTCCTTTGCGTAGTAACTTTACG
TCTCGC

>JX010278/C.siamense
CGCCCGCCGGAGGATAATGATTTAACGACGTTTCTTCTGAGTGGTACAAGCAAATAATCAAAACTTTTAACAACGGATCT
CTTGGTTCTGGCATCGATGAAGAACGCAGCGAAATGCGATAAGTAATGTGAATTGCAGAATTCAGTGAATCATCGAATCT
TTGAACGCACATTGCGCCCGCCAGCATTCTGGCGGGCATGCCTGTTCGAGCGTCATTTCAACCCTCAAGCTCTGCTTGGT
GTTGGGGCCCTACAGCTGATGTAGGCCCTCAAAGGTAGTGGCGGACCCTCCCGGAGCCTCCTTTGCGTAGTAACTTTACG
TCTCGC

>JX010294/C.theobromicola
CGCCCGCCGGAGGATAATGATTTAACGACGTTTCTTCTGAGTGGTACAAGCAAATAATCAAAACTTTTAACAACGGATCT
CTTGGTTCTGGCATCGATGAAGAACGCAGCGAAATGCGATAAGTAATGTGAATTGCAGAATTCAGTGAATCATCGAATCT
TTGAACGCACATTGCGCCCGCCAGCATTCTGGCGGGCATGCCTGTTCGAGCGTCATTTCAACCCTCAAGCCCTGCTTGGT
GTTGGGGCCCTACAGCTGATGTAGGCCCTCAAAGGTAGTGGCGGACCCTCCCGGAGCCTCCTTTGCGTAGTAACTTTACG
TCTCGC

>JX010286/C.theobromicola
CGCCCGCCGGAGGATAATGATTTAACGACGTTTCTTCTGAGTGGTACAAGCAAATAATCAAAACTTTTAACAACGGATCT
CTTGGTTCTGGCATCGATGAAGAACGCAGCGAAATGCGATAAGTAATGTGAATTGCAGAATTCAGTGAATCATCGAATCT
TTGAACGCACATTGCGCCCGCCAGCATTCTGGCGGGCATGCCTGTTCGAGCGTCATTTCAACCCTCAAGCTCTGCTTGGT
GTTGGGGCCCTACAGCTGATGTAGGCCCTCAAAGGTAGTGGCGGACCCTCCCGGAGCCTCCTTTGCGTAGTAACTTTACG
TCTCGC

>JX010289/C.theobromicola
CGCCCGCCGGAGGATAATGATTTAACGACGTTTCTTCTGAGTGGTACAAGCAAATAATCAAAACTTTTAACAACGGATCT
CTTGGTTCTGGCATCGATGAAGAACGCAGCGAAATGCGATAAGTAATGTGAATTGCAGAATTCAGTGAATCATCGAATCT
TTGAACGCACATTGCGCCCGCCAGCATTCTGGCGGGCATGCCTGTTCGAGCGTCATTTCAACCCTCAAGCTCTGCTTGGT
GTTGGGGCCCTACAGCTGATGTAGGCCCTCAAAGGTAGTGGCGGACCCTCCCGGAGCCTCCTTTGCGTAGTAACTTTACG
TCTCGC

>JX010171/C.siamense
CGCCCGCCGGAGGATAATGATTTAACGACGTTTCTTCTGAGTGGTACAAGCAAATAATCAAAACTTTTAACAACGGATCT
CTTGGTTCTGGCATCGATGAAGAACGCAGCGAAATGCGATAAGTAATGTGAATTGCAGAATTCAGTGAATCATCGAATCT
TTGAACGCACATTGCGCCCGCCAGCATTCTGGCGGGCATGCCTGTTCGAGCGTCATTTCAACCCTCAAGCTCTGCTTGGT
GTTGGGGCCCTACAGCTGATGTAGGCCCTCAAAGGTAGTGGCGGACCCTCTCGGAGCCTCCTTTGCGTAGTAACTTTACG
TCTCGC

>JX010176/C.aeschynomenes
CGCCCGCCGGAGGATAATGATTTAACGACGTTTCTTCTGAGTGGTACAAGCAAATAATCAAAACTTTTAACAACGGATCT
CTTGGTTCTGGCATCGATGAAGAACGCAGCGAAATGCGATAAGTAATGTGAATTGCAGAATTCAGTGAATCATCGAATCT
TTGAACGCACATTGCGCCCGCCAGCATTCTGGCGGGCATGCCTGTTCGAGCGTCATTTCAACCCTCAAGCTCTGCTTGGT
GTTGGGGCCCTACAGCTGATGTAGGCCCTCAAAGGTAGTGGCGGACCCTCCCGGAGCCTCCTTTGCGTAGTAACTTTACG
TCTCGC

>JX010165/C.fructicola
CGCCCGCCGGAGGATAATGATTTAACGACGTTTCTTCTGAGTGGTACAAGCAAATAATCAAAACTTTTAACAACGGATCT
CTTGGTTCTGGCATCGATGAAGAACGCAGCGAAATGCGATAAGTAATGTGAATTGCAGAATTCAGTGAATCATCGAATCT
TTGAACGCACATTGCGCCCGCCAGCATTCTGGCGGGCATGCCTGTTCGAGCGTCATTTCAACCCTCAAGCTCTGCTTGGT
GTTGGGGCCCTACAGCTGATGTAGGCCCTCAAAGGTAGTGGCGGACCCTCCCGGAGCCTCCTTTGCGTAGTAACTTTACG
TCTCGC

>JX010173/C.fructicola
CGCCCGCCGGAGGATAATGATTTAACGACGTTTCTTCTGAGTGGTACAAGCAAATAATCAAAACTTTTAACAACGGATCT
CTTGGTTCTGGCATCGATGAAGAACGCAGCGAAATGCGATAAGTAATGTGAATTGCAGAATTCAGTGAATCATCGAATCT
TTGAACGCACATTGCGCCCGCCAGCATTCTGGCGGGCATGCCTGTTCGAGCGTCATTTCAACCCTCAAGCTCTGCTTGGT
GTTGGGGCCCTACAGCTGATGTAGGCCCTCAAAGGTAGTGGCGGACCCTCCCGGAGCCTCCTTTGCGTAGTAACTTTACG
TCTCGC

>JX010181/C.fructicola
CGCCCGCCGGAGGATAATGATTTAACGACGTTTCTTCTGAGTGGTACAAGCAAATAATCAAAACTTTTAACAACGGATCT
CTTGGTTCTGGCATCGATGAAGAACGCAGCGAAATGCGATAAGTAATGTGAATTGCAGAATTCAGTGAATCATCGAATCT
TTGAACGCACATTGCGCCCGCCAGCATTCTGGCGGGCATGCCTGTTCGAGCGTCATTTCAACCCTCAAGCTCTGCTTGGT
GTTGGGGCCCTACAGCTGATGTAGGCCCTCAAAGGTAGTGGCGGACCCTCCCGGAGCCTCCTTTGCGTAGTAACTTTACG
TCTCGC

>HQ607386/G.cingulata
CGCCCGCCGGAGGATAATGATTTAACGACGTTTCTTCTGAGTGGTACAAGCAAATAATCAAAACTTTTAACAACGGATCT
CTTGGTTCTGGCATCGATGAAGAACGCAGCGAAATGCGATAAGTAATGTGAATTGCAGAATTCAGTGAATCATCGAATCT
TTGAACGCACATTGCGCCCGCCAGCATTCTGGCGGGCATGCCTGTTCGAGCGTCATTTCAACCCTCAAGCTCTGCTTGGT
GTTGGGGCCCTACAGCTGATGTAGGCCCTCAAAGGTAGTGGCGGACCCTCCCGGAGCCTCCTTTGCGTAGTAACTTTACG
TCTCGC

>KF604743/Glomerella_sp.
CGCCCGCCGGAGGATAATGATTTAACGACGTTTCTTCTGAGTGGTACAAGCAAATAATCAAAACTTTTAACAACGGATCT
CTTGGTTCTGGCATCGATGAAGAACGCAGCGAAATGCGATAAGTAATGTGAATTGCAGAATTCAGTGAATCATCGAATCT
TTGAACGCACATTGCGCCCGCCAGCATTCTGGCGGGCATGCCTGTTCGAGCGTCATTTCAACCCTCAAGCTCTGCTTGGT
GTTGGGGCCCTACAGCTGATGTAGGCCCTCAAAGGTAGTGGCGGACCCTCCCGGAGCCTCCTTTGCGTAGTAACTTTACG
TCTCGC

>KF604744/Glomerella_sp.
CGCCCGCCGGAGGATAATGATTTAACGACGTTTCTTCTGAGTGGTACAAGCAAATAATCAAAACTTTTAACAACGGATCT
CTTGGTTCTGGCATCGATGAAGAACGCAGCGAAATGCGATAAGTAATGTGAATTGCAGAATTCAGTGAATCATCGAATCT
TTGAACGCACATTGCGCCCGCCAGCATTCTGGCGGGCATGCCTGTTCGAGCGTCATTTCAACCCTCAAGCTCTGCTTGGT
GTTGGGGCCCTACAGCTGATGTAGGCCCTCAAAGGTAGTGGCGGACCCTCCCGGAGCCTCCTTTGCGTAGTAACTTTACG
TCTCGC

>KF604742/Glomerella_sp.
CGCCCGCCGGAGGATAATGATTTAACGACGTTTCTTCTGAGTGGTACAAGCAAATAATCAAAACTTTTAACAACGGATCT
CTTGGTTCTGGCATCGATGAAGAACGCAGCGAAATGCGATAAGTAATGTGAATTGCAGAATTCAGTGAATCATCGAATCT
TTGAACGCACATTGCGCCCGCCAGCATTCTGGCGGGCATGCCTGTTCGAGCGTCATTTCAACCCTCAAGCTCTGCTTGGT
GTTGGGGCCCTACAGCTGATGTAGGCCCTCAAAGGTAGTGGCGGACCCTCCCGGAGCCTCCTTTGCGTAGTAACTTTACG
TCTCGC

>KF604746/C.lindemuthianum
CGCCCGCCGGAGGAAAAAATTTTAACGACGTCTCTTCTGAGTGGCACAAGCAAATAATCAAAACTTTTAACAACGGATCT
CTTGGTTCTGGCATCGATGAAGAACGCAGCGAAATGCGATAAGTAATGTGAATTGCAGAATTCAGTGAATCATCGAATCT
TTGAACGCACATTGCGCCCGCCAGCATTCTGGCGGGCATGCCTGTTCGAGCGTCATTTCAACCCTCAAGCACCGCTTGGC
GTTGGGGCTCCACGGCTGACGTGGGCCCTCAAAGACAGTGGCGGACCCTCGCGGAGCCTCCTTTGCGTAGTAACATACCA
CCTCGC

>EU400136/C.trifolii
CGCCCGCCGGAGGAAAATATTTTAACGACGTCTCTTCTGAGTGGCACAAGCAAATAATCAAAACTTTTAACAACGGATCT
CTTGGTTCTGGCATCGATGAAGAACGCAGCGAAATGCGATAAGTAATGTGAATTGCAGAATTCAGTGAATCATCGAATCT
TTGAACGCACATTGCGCCCGCCAGCATTCTGGCGGGCATGCCTGTTCGAGCGTCATTTCAACCCTCAAGCACCGCTTGGC
GTTGGGGCTCCACGGCTGACGTGGGCCCTCAAAGACAGTGGCGGACCCTCGCGGAGCCTCCTTTGCGTAGTAACATACCA
CCTCGC

>AB087223/C.trifolii
CGCCCGCCGGAGGAAAATATTTTAACGACGTCTCTTCTGAGTGGCACAAGCAAATAATCAAAACTTTTAACAACGGATCT
CTTGGTTCTGGCATCGATGAAGAACGCAGCGAAATGCGATAAGTAATGTGAATTGCAGAATTCAGTGAATCATCGAATCT
TTGAACGCACATTGCGCCCGCCAGCATTCTGGCGGGCATGCCTGTTCGAGCGTCATTTCAACCCTCAAGCACCGCTTGGC
GTTGGGGCTCCACGGCTGACGTGGGCCCTCAAAGACAGTGGCGGACCCTCGCGGAGCCTCCTTTGCGTAGTAACATACCA
CCTCGC

>JX546819/C.lindemuthianum
CGCCCGCCGGAGGAAAATATTTTAACGACGTCTCTTCTGAGTGGCACAAGCAAATAGTCAAAACTTTTAACAACGGATCT
CTTGGTTCTGGCATCGATGAAGAACGCAGCGAAATGCGATAAGTAATGTGAATTGCAGAATTCAGTGAATCATCGAATCT
TTGAACGCACATTGCGCCCGCCAGCATTCTGGCGGGCATGCCTGTTCGAGCGTCATTTCAACCCTCAAGCACCGCTTGGC
GTTGGGGCTCCACGGCTGACGTGGGCCCTCAAAGACAGTGGCGGACCCTCGCGGAGCCTCCTTTGCGTAGTAACATACCA
CCTCGC

>JQ658874/G.lindemuthiana
CGCCCGCCGGAGGAAAATATTTTAACGACGTCTCTTCTGAGTGGCACAAGCAAATAATCAAAACTTTTAACAACGGATCT
CTTGGTTCTGGCATCGATGAAGAACGCAGCGAAATGCGATAAGTAATGTGAATTGCAGAATTCAGTGAATCATCGAATCT
TTGAACGCACATTGCGCCCGCCAGCATTCTGGCGGGCATGCCTGTTCGAGCGTCATTTCAACCCTCAAGCACCGCTTGGC
GTTGGGGCTCCACGGCTGACGTGGGCCCTCAAAGACAGTGGCGGACCCTCGCGGAGCCTCCTTTGCGTAGTAACATACCA
CCTCGC

>JQ005778/C.orbiculare
AGCCCGCCGGAGGAAAATATTTTAACGACGTCTCTTCTGAGTGGCACAAGCAAATAATCAAAACTTTTAACAACGGATCT
CTTGGTTCTGGCATCGATGAAGAACGCAGCGAAATGCGATAAGTAATGTGAATTGCAGAATTCAGTGAATCATCGAATCT
TTGAACGCACATTGCGCCCGCCAGCATTCTGGCGGGCATGCCTGTTCGAGCGTCATTTCAACCCTCAAGCACCGCTTGGC
GTTGGGGCTCCACGGCTGACGTGGGCCCTCAAAGACAGTGGCGGACCCTCGCGGAGCCTCCTTTGCGTAGTAACATACCA
CCTCGC

>AB042309/C.orbiculare
AGCCCGCCGGAGGAAAATATTTTAACGACGTCTCTTCTGAGTGGCACAAGCAAATAATCAAAACTTTTAACAACGGATCT
CTTGGTTCTGGCATCGATGAAGAACGCAGCGAAATGCGATAAGTAATGTGAATTGCAGAATTCAGTGAATCATCGAATCT
TTGAACGCACATTGCGCCCGCCAGCATTCTGGCGGGCATGCCTGTTCGAGCGTCATTTCAACCCTCAAGCACCGCTTGGC
GTTGGGGCTCCACGGCTGACGTGGGCCCTCAAAGACAGTGGCGGACCCTCGCGGAGCCTCCTTTGCGTAGTAACATACCA
CCTCGC

>AB042308/C.orbiculare
AGCCCGCCGGAGGAAAATATTTTAACGACGTCTCTTCTGAGTGGCACAAGCAAATAATCAAAACTTTTAACAACGGATCT
CTTGGTTCTGGCATCGATGAAGAACGCAGCGAAATGCGATAAGTAATGTGAATTGCAGAATTCAGTGAATCATCGAATCT
TTGAACGCACATTGCGCCCGCCAGCATTCTGGCGGGCATGCCTGTTCGAGCGTCATTTCAACCCTCAAGCACCGCTTGGC
GTTGGGGCTCCACGGCTGACGTGGGCCCTCAAAGACAGTGGCGGACCCTCGCGGAGCCTCCTTTGCGTAGTAACATACCA
CCTCGC

>FJ459919/C.orbiculare
AGCCCGCCGGAGGAAAATATTTTAACGACGTCTCTTCTGAGTGGCACAAGCAAATAATCAAAACTTTTAACAACGGATCT
CTTGGTTCTGGCATCGATGAAGAACGCAGCGAAATGCGATAAGTAATGTGAATTGCAGAATTCAGTGAATCATCGAATCT
TTGAACGCACATTGCGCCCGCCAGCATTCTGGCGGGCATGCCTGTTCGAGCGTCATTTCAACCCTCAAGCACCGCTTGGC
GTTGGGGCTCCACGGCTGACGTGGGCCCTCAAAGACAGTGGCGGACCCTCGCGGAGCCTCCTTTGCGTAGTAACATACCA
CCTCGC

>HQ839785/C.orbiculare
CGCCCGCCGGAGGAAAATATTTTAACGACGTCTCTTCTGAGTGGCACAAGCAAATAATCAAAACTTTTAACAACGGATCT
CTTGGTTCTGGCATCGATGAAGAACGCAGCGAAATGCGATAAGTAATGTGAATTGCAGAATTCAGTGAATCATCGAATCT
TTGAACGCACATTGCGCCCGCCAGCATTCTGGCGGGCATGCCTGTTCGAGCGTCATTTCAACCCTCAAGCACCGCTTGGC
GTTGGGGCTCCACGGCTGACGTGGGCCCTCAAAGACAGTGGCGGACCCTCGCGGAGCCTCCTTTGCGTAGTAACATACCA
CCTCGC

>EF570872/C.orbiculare
CGCCCGCCGGAGGAAAATATTTTAACGACGTCTCTTCTGAGTGGCACAAGCAAATAATCAAAACTTTTAACAACGGATCT
CTTGGTTCTGGCATCGATGAAGAACGCAGCGAAATGCGATAAGTAATGTGAATTGCAGAATTCAGTGAATCATCGAATCT
TTGAACGCACATTGCGCCCGCCAGCATTCTGGCGGGCATGCCTGTTCGAGCGTCATTTCAACCCTCAAGCACCGCTTGGC
GTTGGGGCTCCACGGCTGACGTGGGCCCTCAAAGACAGTGGCGGACCCTCGCGGAGCCTCCTTTGCGTAGTAACATACCA
CCTCGC

>HM989875/C.orbiculare
CGCCCGCCGGAGGAAAATATTTTAACGACGTCTCTTCTGAGTGGCACAAGCAAATAATCAAAACTTTTAACAACGGATCT
CTTGGTTCTGGCATCGATGAAGAACGCAGCGAAATGCGATAAGTAATGTGAATTGCAGAATTCAGTGAATCATCGAATCT
TTGAACGCACATTGCGCCCGCCAGCATTCTGGCGGGCATGCCTGTTCGAGCGTCATTTCAACCCTCAAGCACCGCTTGGC
GTTGGGGCTCCACGGCTGACGTGGGCCCTCAAAGACAGTGGCGGACCCTCGCGGAGCCTCCTTTGCGTAGTAACATACCA
CCTCGC

>AY841133/C.orbiculare
CGCCCGCCGGAGGAAAATATTTTAACGACGTCTCTTCTGAGTGGCACAAGCAAATAATCAAAACTTTTAACAACGGATCT
CTTGGTTCTGGCATCGATGAAGAACGCAGCGAAATGCGATAAGTAATGTGAATTGCAGAATTCAGTGAATCATCGAATCT
TTGAACGCACATTGCGCCCGCCAGCATTCTGGCGGGCATGCCTGTTCGAGCGTCATTTCAACCCTCAAGCACCGCTTGGC
GTTGGGGCTCCACGGCTGACGTGGGCCCTCAAAGACAGTGGCGGACCCTCGCGGAGCCTCCTTTGCGTAGTAACATACCA
CCTCGC

>AY376541/C.orbiculare
CGCCCGCCGGAGGAAAATATTTTAACGACGTCTCTTCTGAGTGGCACAAGCAAATAATCAAAACTTTTAACAACGGATCT
CTTGGTTCTGGCATCGATGAAGAACGCAGCGAAATGCGATAAGTAATGTGAATTGCAGAATTCAGTGAATCATCGAATCT
TTGAACGCACATTGCGCCCGCCAGCATTCTGGCGGGCATGCCTGTTCGAGCGTCATTTCAACCCTCAAGCACCGCTTGGC
GTTGGGGCTCCACGGCTGACGTGGGCCCTCAAAGACAGTGGCGGACCCTCGCGGAGCCTCCTTTGCGTAGTAACATACCA
CCTCGC

>JX546805/C.lindemuthianum
CGCCCGCCGGAGGAAAATATTTTAACGACGTCTCTTCTGAGTGGCACAAGCAAATAGTCAAAACTTTTAACAACGGATCT
CTTGGTTCTGGCATCGATGAAGAACGCAGCGAAATGCGATAAGTAATGTGAATTGCAGAATTCAGTGAATCATCGAATCT
TTGAACGCACATTGCGCCCGCCAGCATTCTGGCGGGCATGCCTGTTCGAGCGTCATTTCAACCCTCAAGCACCGCTTGGC
GTTGGGGCTCCACGGCTGACGTGGGCCCTCAAAGACAGTGGCGGACCCTCGCGGAGCCTCCTTTGCGTAGTAACATACCA
CCTCGC

>EU400130/G.lindemuthiana
CGCCCGCCGGAGGAAAATATTTTAACGACGTCTCTTCTGAGTGGCACAAGCAAATAGTCAAAACTTTTAACAACGGATCT
CTTGGTTCTGGCATCGATGAAGAACGCAGCGAAATGCGATAAGTAATGTGAATTGCAGAATTCAGTGAATCATCGAATCT
TTGAACGCACATTGCGCCCGCCAGCATTCTGGCGGGCATGCCTGTTCGAGCGTCATTTCAACCCTCAAGCACCGCTTGGC
GTTGGGGCTCCACGGCTGACGTGGGCCCTCAAAGACAGTGGCGGACCCTCGCGGAGCCTCCTTTGCGTAGTAACATACCA
CCTCGC

>AB087222/C.lindemuthianum
CGCCCGCCGGAGGAAAATATTTTAACGACGTCTCTTCTGAGTGGCACAAGCAAATAGTCAAAACTTTTAACAACGGATCT
CTTGGTTCTGGCATCGATGAAGAACGCAGCGAAATGCGATAAGTAATGTGAATTGCAGAATTCAGTGAATCATCGAATCT
TTGAACGCACATTGCGCCCGCCAGCATTCTGGCGGGCATGCCTGTTCGAGCGTCATTTCAACCCTCAAGCACCGCTTGGC
GTTGGGGCTCCACGGCTGACGTGGGCCCTCAAAGACAGTGGCGGACCCTCGCGGAGCCTCCTTTGCGTAGTAACATACCA
CCTCGC

>KF604747/C.lindemuthianum
CGCCCGCCGGAGGAAAATATTTTAACGACGTCTCTTCTGAGTGGCACAAGCAAATAATCAAAACTTTTAACAACGGATCT
CTTGGTTCTGGCATCGATGAAGAACGCAGCGAAATGCGATAAGTAATGTGAATTGCAGAATTCAGTGAATCATCGAATCT
TTGAACGCACATTGCGCCCGCCAGCATTCTGGCGGGCATGCCTGTTCGAGCGTCATTTCAACCCTCAAGCACCGCTTGGC
GTTGGGGCTCCACGGCTGACGTGGGCCCTCAAAGACAGTGGCGGACCCTCGCGGAGCCTCCTTTGCGTAGTAACATACCA
CCTCGC

>JQ005779/C.lindemuthianum
CGCCCGCCGGAGGAAAATATTTTAACGACGTCTCTTCTGAGTGGCACAAGCAAATAATCAAAACTTTTAACAACGGATCT
CTTGGTTCTGGCATCGATGAAGAACGCAGCGAAATGCGATAAGTAATGTGAATTGCAGAATTCAGTGAATCATCGAATCT
TTGAACGCACATTGCGCCCGCCAGCATTCTGGCGGGCATGCCTGTTCGAGCGTCATTTCAACCCTCAAGCACCGCTTGGC
GTTGGGGCTCCACGGCTGACGTGGGCCCTCAAAGACAGTGGCGGACCCTCGCGGAGCCTCCTTTGCGTAGTAACATACCA
CCTCGC

>KF604748/C.lindemuthianum
CGCCCGCCGGAGGAAAATATTTTAACGACGTCTCTTCTGAGTGGCACAAGCAAATAATCAAAACTTTTAACAACGGATCT
CTTGGTTCTGGCATCGATGAAGAACGCAGCGAAATGCGATAAGTAATGTGAATTGCAGAATTCAGTGAATCATCGAATCT
TTGAACGCACATTGCGCCCGCCAGCATTCTGGCGGGCATGCCTGTTCGAGCGTCATTTCAACCCTCAAGCACCGCTTGGC
GTTGGGGCTCCACGGCTGACGTGGGCCCTCAAAGACAGTGGCGGACCCTCGCGGAGCCTCCTTTGCGTAGTAACATACCA
CCTCGC

>JX546809/C.lindemuthianum
CGCCCGCCGGAGGAAAATATTTTAACGACGTCTCTTCTGAGTGGCACAAGCAAATAATCAAAACTTTTAACAACGGATCT
CTTGGTTCTGGCATCGATGAAGAACGCAGCGAAATGCGATAAGTAATGTGAATTGCAGAATTCAGTGAATCATCGAATCT
TTGAACGCACATTGCGCCCGCCAGCATTCTGGCGGGCATGCCTGTTCGAGCGTCATTTCAACCCTCAAGCACCGCTTGGC
GTTGGGGCTCCACGGCTGACGTGGGCCCTCAAAGACAGTGGCGGACCCTCGCGGAGCCTCCTTTGCGTAGTAACATACCA
CCTCGC

>GU227800/C.lindemuthianum
CGCCCGCCGGAGGAAAATATTTTAACGACGTCTCTTCTGAGTGGCACAAGCAAATAATCAAAACTTTTAACAACGGATCT
CTTGGTTCTGGCATCGATGAAGAACGCAGCGAAATGCGATAAGTAATGTGAATTGCAGAATTCAGTGAATCATCGAATCT
TTGAACGCACATTGCGCCCGCCAGCATTCTGGCGGGCATGCCTGTTCGAGCGTCATTTCAACCCTCAAGCACCGCTTGGC
GTTGGGGCTCCACGGCTGACGTGGGCCCTCAAAGACAGTGGCGGACCCTCGCGGAGCCTCCTTTGCGTAGTAACATACCA
CCTCGC

>JX546813/C.lindemuthianum
CGCCCGCCGGAGGAAAATATTTTAACGACGTCTCTTCTGAGTGGCACAAGCAAATAATCAAAACTTTTAACAACGGATCT
CTTGGTTCTGGCATCGATGAAGAACGCAGCGAAATGCGATAAGTAATGTGAATTGCAGAATTCAGTGAATCATCGAATCT
TTGAACGCACATTGCGCCCGCCAGCATTCTGGCGGGCATGCCTGTTCGAGCGTCATTTCAACCCTCAAGCACCGCTTGGC
GTTGGGGCTCCACGGCTGACGTGGGCCCTCAAAGACAGTGGCGGACCCTCGCGGAGCCTCCTTTGCGTAGTAACATACCA
CCTCGC

>JX546815/C.lindemuthianum
CGCCCGCCGGAGGAAAATATTTTAACGACGTCTCTTCTGAGTGGCACAAGCAAATAATCAAAACTTTTAACAACGGATCT
CTTGGTTCTGGCATCGATGAAGAACGCAGCGAAATGCGATAAGTAATGTGAATTGCAGAATTCAGTGAATCATCGAATCT
TTGAACGCACATTGCGCCCGCCAGCATTCTGGCGGGCATGCCTGTTCGAGCGTCATTTCAACCCTCAAGCACCGCTTGGC
GTTGGGGCTCCACGGCTGACGTGGGCCCTCAAAGACAGTGGCGGACCCTCGCGGAGCCTCCTTTGCGTAGTAACATACCA
CCTCGC

>KC815123/G.magna
CACCCGCCGGCGGACCATATTGCAACGACGTCTCTTCTGAGTGGTACAAGCAAATAATCAAAACTTTTAACAACGGATCT
CTTGGTTCTGGCATCGATGAAGAACGCAGCGAAATGCGATAAGTAATGTGAATTGCAGAATTCAGTGAATCATCGAATCT
TTGAACGCACATTGCGCCCGCCAGCATTCTGGCGGGCATGCCTGTTCGAGCGTCATTTCAACCCTCAAGCACCGCTTGGC
GTTGGGGCCCTACGGCTTCCGTAGGCCCCGAAATACAGTGGCGGACCCTCCCGGAGCCTCCTTTGCGTAGTAACATACCA
CCTCGC

>DQ003103/G.magna
CACCCGCCGGCGGACCATATTGCAACGACGTCTCTTCTGAGTGGTACAAGCAAATAATCAAAACTTTTAACAACGGATCT
CTTGGTTCTGGCATCGATGAAGAACGCAGCGAAATGCGATAAGTAATGTGAATTGCAGAATTCAGTGAATCATCGAATCT
TTGAACGCACATTGCGCCCGCCAGCATTCTGGCGGGCATGCCTGTTCGAGCGTCATTTCAACCCTCAAGCACCGCTTGGC
GTTGGGGCCCTACGGCTTCCGTAGGCCCCGAAATACAGTGGCGGACCCTCCCGGAGCCTCCTTTGCGTAGTAACATACCA
CCTCGC

>GU358453/G.magna
CACCCGCCGGCGGACCATATTGCAACGACGTCTCTTCTGAGTGGTACAAGCAAATAATCAAAACTTTTAACAACGGATCT
CTTGGTTCTGGCATCGATGAAGAACGCAGCGAAATGCGATAAGTAATGTGAATTGCAGAATTCAGTGAATCATCGAATCT
TTGAACGCACATTGCGCCCGCCAGCATTCTGGCGGGCATGCCTGTTCGAGCGTCATTTCAACCCTCAAGCACCGCTTGGC
GTTGGGGCCCTACGGCTTCCGTAGGCCCCGAAATACAGTGGCGGACCCTCCCGGAGCCTCCTTTGCGTAGTAACATACCA
CCTCGC

>KF604732/Glomerella_sp.
CACCCGCCGGAGGACCATATTTAAACGACGTCTCTTTTGAGTGGCACAAGCAAATAATCAAAACTTTTAACAACGGATCT
CTTGGTTCTGGCATCGATGAAGAACGCAGCGAAATGCGATAAGTAATGTGAATTGCAGAATTCAGTGAATCATCGAATCT
TTGAACGCACATTGCGCCCGCCAGCATTCTGGCGGGCATGCCTGTTCGAGCGTCATTTCAACCCTCAAGCACCGCTTGGC
GTTGGGGCCCTACGGCTTCCGTAGGCCCCGAAATACAGTGGCGGACCCTCCCGGAGCCTCCTTTGCGTAGTAACATACCA
CCTCGC

>FJ172237/G.cingulata
CACCCGCCGGCGGACCATATTTAAACGACGTCTCTTCTGAGTGGCACAAGCAAATAATCAAAACTTTTAACAACGGATCT
CTTGGTTCTGGCATCGATGAAGAACGCAGCGAAATGCGATAAGTAATGTGAATTGCAGAATTCAGTGAATCATCGAATCT
TTGAACGCACATTGCGCCCGCCAGCATTCTGGCGGGCATGCCTGTTCGAGCGTCATTTCAACCCTCAAGCACCGCTTGGC
GTTGGGGCCCTACGGCTTCCGTAGGCCCCGAAATACAGTGGCGGACCCTCCCGGAGCCTCCTTTGCGTAGTAACATACCA
CCTCGC

>FJ172236/G.cingulata
CACCCGCCGGCGGACCATATTTAAACGACGTCTCTTCTGAGTGGCACAAGCAAATAATCAAAACTTTTAACAACGGATCT
CTTGGTTCTGGCATCGATGAAGAACGCAGCGAAATGCGATAAGTAATGTGAATTGCAGAATTCAGTGAATCATCGAATCT
TTGAACGCACATTGCGCCCGCCAGCATTCTGGCGGGCATGCCTGTTCGAGCGTCATTTCAACCCTCAAGCACCGCTTGGC
GTTGGGGCCCTACGGCTTCCGTAGGCCCCGAAATACAGTGGCGGACCCTCCCGGAGCCTCCTTTGCGTAGTAACATACCA
CCTCGC

>FJ172235/G.cingulata
CACCCGCCGGCGGACCATATTTAAACGACGTCTCTTCTGAGTGGCACAAGCAAATAATCAAAACTTTTAACAACGGATCT
CTTGGTTCTGGCATCGATGAAGAACGCAGCGAAATGCGATAAGTAATGTGAATTGCAGAATTCAGTGAATCATCGAATCT
TTGAACGCACATTGCGCCCGCCAGCATTCTGGCGGGCATGCCTGTTCGAGCGTCATTTCAACCCTCAAGCACCGCTTGGC
GTTGGGGCCCTACGGCTTCCGTAGGCCCCGAAATACAGTGGCGGACCCTCCCGGAGCCTCCTTTGCGTAGTAACATACCA
CCTCGC

>AJ301979/C.gloeosporioides
CACCCGCCGGCGGACCATATTTAAACGACGTCTCTTCTGAGTGGCACAAGCAAATAATCAAAACTTTTAACAACGGATCT
CTTGGTTCTGGCATCGATGAAGAACGCAGCGAAATGCGATAAGTAATGTGAATTGCAGAATTCAGTGAATCATCGAATCT
TTGAACGCACATTGCGCCCGCCAGCATTCTGGCGGGCATGCCTGTTCGAGCGTCATTTCAACCCTCAAGCACCGCTTGGC
GTTGGGGCCCTACGGCTTCCGTAGGCCCCGAAATACAGTGGCGGACCCTCCCGGAGCCTCCTTTGCGTAGTAACATACCA
CCTCGC

>KF604738/Glomerella_sp.
CACCCGCCGGAGGACCATATTTAAACGACGTCTCTTCTGAGTGGCACAAGCAAATAATCAAAACTTTTAACAACGGATCT
CTTGGTTCTGGCATCGATGAAGAACGCAGCGAAATGCGATAAGTAATGTGAATTGCAGAATTCAGTGAATCATCGAATCT
TTGAACGCACATTGCGCCCGCCAGCATTCTGGCGGGCATGCCTGTTCGAGCGTCATTTCAACCCTCAAGCACCGCTTGGC
GTTGGGGCCCTACGGCTTCCGTAGGCCCCGAAATACAGTGGCGGACCCTCCCGGAGCCTCCTTTGCGTAGTAACATACCA
CCTCGC

>KF604740/Glomerella_sp.
CACCCGCCGGAGGACCATATTTAAACGACGTCTCTTCTGAGTGGCACAAGCAAATAATCAAAACTTTTAACAACGGATCT
CTTGGTTCTGGCATCGATGAAGAACGCAGCGAAATGCGATAAGTAATGTGAATTGCAGAATTCAGTGAATCATCGAATCT
TTGAACGCACATTGCGCCCGCCAGCATTCTGGCGGGCATGCCTGTTCGAGCGTCATTTCAACCCTCAAGCACCGCTTGGC
GTTGGGGCCCTACGGCTTCCGTAGGCCCCGAAATACAGTGGCGGACCCTCCCGGAGCCTCCTTTGCGTAGTAACATACCA
CCTCGC

>JQ936233/C.gloeosporioides
CACCCGCCGGAGGACCATATTTAAACGACGTCTCTTCTGAGTGGCACAAGCAAATAATCAAAACTTTTAACAACGGATCT
CTTGGTTCTGGCATCGATGAAGAACGCAGCGAAATGCGATAAGTAATGTGAATTGCAGAATTCAGTGAATCATCGAATCT
TTGAACGCACATTGCGCCCGCCAGCATTCTGGCGGGCATGCCTGTTCGAGCGTCATTTCAACCCTCAAGCACCGCTTGGC
GTTGGGGCCCTACGGCTTCCGTAGGCCCCGAAATACAGTGGCGGACCCTCCCGGAGCCTCCTTTGCGTAGTAACATACCA
CCTCGC

>JQ936232/C.gloeosporioides
CACCCGCCGGAGGACCATATTTAAACGACGTCTCTTCTGAGTGGCACAAGCAAATAATCAAAACTTTTAACAACGGATCT
CTTGGTTCTGGCATCGATGAAGAACGCAGCGAAATGCGATAAGTAATGTGAATTGCAGAATTCAGTGAATCATCGAATCT
TTGAACGCACATTGCGCCCGCCAGCATTCTGGCGGGCATGCCTGTTCGAGCGTCATTTCAACCCTCAAGCACCGCTTGGC
GTTGGGGCCCTACGGCTTCCGTAGGCCCCGAAATACAGTGGCGGACCCTCCCGGAGCCTCCTTTGCGTAGTAACATACCA
CCTCGC

>JQ753986/Colletotrichum_sp.
CACCCGCCGGAGGACCATATTTAAACGACGTCTCTTCTGAGTGGCACAAGCAAATAATCAAAACTTTTAACAACGGATCT
CTTGGTTCTGGCATCGATGAAGAACGCAGCGAAATGCGATAAGTAATGTGAATTGCAGAATTCAGTGAATCATCGAATCT
TTGAACGCACATTGCGCCCGCCAGCATTCTGGCGGGCATGCCTGTTCGAGCGTCATTTCAACCCTCAAGCACCGCTTGGC
GTTGGGGCCCTACGGCTTCCGTAGGCCCCGAAATACAGTGGCGGACCCTCCCGGAGCCTCCTTTGCGTAGTAACATACCA
CCTCGC

>KF604736/Glomerella_sp.
CACCCGCCGGAGGACCATATTTAAACGACGTCTCTTCTGAGTGGCACAAGCAAATAATCAAAACTTTTAACAACGGATCT
CTTGGTTCTGGCATCGATGAAGAACGCAGCGAAATGCGATAAGTAATGTGAATTGCAGAATTCAGTGAATCATCGAATCT
TTGAACGCACATTGCGCCCGCCAGCATTCTGGCGGGCATGCCTGTTCGAGCGTCATTTCAACCCTCAAGCACCGCTTGGC
GTTGGGGCCCTACGGCTTCCGTAGGCCCCGAAATACAGTGGCGGACCCTCCCGGAGCCTCCTTTGCGTAGTAACATACCA
CCTCGC

>JQ936219/C.gloeosporioides
CACCCGCCGGAGGACCATATTTAAACGACGTCTCTTCTGAGTGGCACAAGCAAATAATCAAAACTTTTAACAACGGATCT
CTTGGTTCTGGCATCGATGAAGAACGCAGCGAAATGCGATAAGTAATGTGAATTGCAGAATTCAGTGAATCATCGAATCT
TTGAACGCACATTGCGCCCGCCAGCATTCTGGCGGGCATGCCTGTTCGAGCGTCATTTCAACCCTCAAGCACCGCTTGGC
GTTGGGGCCCTACGGCTTCCGTAGGCCCCGAAATACAGTGGCGGACCCTCCCGGAGCCTCCTTTGCGTAGTAACATACCA
CCTCGC

>JQ936217/C.gloeosporioides
CACCCGCCGGAGGACCATATTTAAACGACGTCTCTTCTGAGTGGCACAAGCAAATAATCAAAACTTTTAACAACGGATCT
CTTGGTTCTGGCATCGATGAAGAACGCAGCGAAATGCGATAAGTAATGTGAATTGCAGAATTCAGTGAATCATCGAATCT
TTGAACGCACATTGCGCCCGCCAGCATTCTGGCGGGCATGCCTGTTCGAGCGTCATTTCAACCCTCAAGCACCGCTTGGC
GTTGGGGCCCTACGGCTTCCGTAGGCCCCGAAATACAGTGGCGGACCCTCCCGGAGCCTCCTTTGCGTAGTAACATACCA
CCTCGC

>JX258795/C.gloeosporioides
CACCCGCCGGAGGACCATACTTAAACGACGTCTCTTCTGAGTGGCACAAGCAAATAATCAAAACTTTTAACAACGGATCT
CTTGGTTCTGGCATCGATGAAGAACGCAGCGAAATGCGATAAGTAATGTGAATTGCAGAATTCAGTGAATCATCGAATCT
TTGAACGCACATTGCGCCCGCCAGCATTCTGGCGGGCATGCCTGTTCGAGCGTCATTTCAACCCTCAAGCACCGCTTGGC
GTTGGGGCCCTACGGCTTCCGTAGGCCCCGAAATACAGTGGCGGACCCTCCCGGAGCCTCCTTTGCGTAGTAACATACCA
CCTCGC

>JX258742/C.gloeosporioides
CACCCGCCGGAGGACCATATTTAAACGACGTCTCTTCTGAGTGGCACAAGCAAATAATCAAAACTTTTAACAACGGATCT
CTTGGTTCTGGCATCGATGAAGAACGCAGCGAAATGCGATAAGTAATGTGAATTGCAGAATTCAGTGAATCATCGAATCT
TTGAACGCACATTGCGCCCGCCAGCATTCTGGCGGGCATGCCTGTTCGAGCGTCATTTCAACCCTCAAGCACCGCTTGGC
GTTGGGGCCCTACGGCTTCCGTAGGCCCCGAAATACAGTGGCGGACCCTCCCGGAGCCTCCTTTGCGTAGTAACATACCA
CCTCGC

>JX258680/C.gloeosporioides
CACCCGCCGGAGGACCATATTTAAACGACGTCTCTTCTGAGTGGCACAAGCAAATAATCAAAACTTTTAACAACGGATCT
CTTGGTTCTGGCATCGATGAAGAACGCAGCGAAATGCGATAAGTAATGTGAATTGCAGAATTCAGTGAATCATCGAATCT
TTGAACGCACATTGCGCCCGCCAGCATTCTGGCGGGCATGCCTGTTCGAGCGTCATTTCAACCCTCAAGCACCGCTTGGC
GTTGGGGCCCTACGGCTTCCGTAGGCCCCGAAATACAGTGGCGGACCCTCCCGGAGCCTCCTTTGCGTAGTAACATACCA
CCTCGC

>JX258688/C.gloeosporioides
CACCCGCCGGAGGACCATATTTAAACGACGTCTCTTCTGAGTGGCACAAGCAAATAATCAAAACTTTTAACAACGGATCT
CTTGGTTCTGGCATCGATGAAGAACGCAGCGAAATGCGATAAGTAATGTGAATTGCAGAATTCAGTGAATCATCGAATCT
TTGAACGCACATTGCGCCCGCCAGCATTCTGGCGGGCATGCCTGTTCGAGCGTCATTTCAACCCTCAAGCACCGCTTGGC
GTTGGGGCCCTACGGCTTCCGTAGGCCCCGAAATACAGTGGCGGACCCTCCCGGAGCCTCCTTTGCGTAGTAACATACCA
CCTCGC

>KF604737/Glomerella_sp.
CACCCGCCGGAGGACCATATTTAAACGACGTCTCTTCTGAGTGGCACAAGCAAATAATCAAAACTTTTAACAACGGATCT
CTTGGTTCTGGCATCGATGAAGAACGCAGCGAAATGCGATAAGTAATGTGAATTGCAGAATTCAGTGAATCATCGAATCT
TTGAACGCACATTGCGCCCGCCAGCATTCTGGCGGGCATGCCTGTTCGAGCGTCATTTCAACCCTCAAGCACCGCTTGGC
GTTGGGGCCCTACGGCTTCCGTAGGCCCCGAAATACAGTGGCGGACCCTCCCGGAGCCTCCTTTGCGTAGTAACATACCA
CCTCGC

>KF604741/Glomerella_sp.
CACCCGCCGGAGGACCATATTTAAACGACGTCTCTTCTGAGTGGCACAAGCAAATAATCAAAACTTTTAACAACGGATCT
CTTGGTTCTGGCATCGATGAAGAACGCAGCGAAATGCGATAAGTAATGTGAATTGCAGAATTCAGTGAATCATCGAATCT
TTGAACGCACATTGCGCCCGCCAGCATTCTGGCGGGCATGCCTGTTCGAGCGTCATTTCAACCCTCAAGCACCGCTTGGC
GTTGGGGCCCTACGGCTTCCGTAGGCCCCGAAATACAGTGGCGGACCCTCCCGGAGCCTCCTTTGCGTAGTAACATACCA
CCTCGC

>KC507226/Colletotrichum_sp.
CACCCGCCGGAGGACCATATTTAAACGACGTCTCTTCTGAGTGGCACAAGCAAATAATCAAAACTTTTAACAACGGATCT
CTTGGTTCTGGCATCGATGAAGAACGCAGCGAAATGCGATAAGTAATGTGAATTGCAGAATTCAGTGAATCATCGAATCT
TTGAACGCACATTGCGCCCGCCAGCATTCTGGCGGGCATGCCTGTTCGAGCGTCATTTCAACCCTCAAGCACCGCTTGGC
GTTGGGGCCCTACGGCTTCCGTAGGCCCCGAAATACAGTGGCGGACCCTCCCGGAGCCTCCTTTGCGTAGTAACATACCA
CCTCGC

>KF604735/Glomerella_sp.
CACCCGCCGGAGGACCATATTTAAACGACGTCTCTTCTGAGTGGCACAAGCAAATAATCAAAACTTTTAACAACGGATCT
CTTGGTTCTGGCATCGATGAAGAACGCAGCGAAATGCGATAAGTAATGTGAATTGCAGAATTCAGTGAATCATCGAATCT
TTGAACGCACATTGCGCCCGCCAGCATTCTGGCGGGCATGCCTGTTCGAGCGTCATTTCAACCCTCAAGCACCGCTTGGC
GTTGGGGCCCTACGGCTTCCGTAGGCCCCGAAATACAGTGGCGGACCCTCCCGGAGCCTCCTTTGCGTAGTAACATACCA
CCTCGC

>KF604745/Glomerella_sp.
CACCCGCCGGAGGACCATATTTAAACGACGTCTCTTCTGAGTGGCACAAGCAAATAATCAAAACTTTTAACAACGGATCT
CTTGGTTCTGGCATCGATGAAGAACGCAGCGAAATGCGATAAGTAATGTGAATTGCAGAATTCAGTGAATCATCGAATCT
TTGAACGCACATTGCGCCCGCCAGCATTCTGGCGGGCATGCCTGTTCGAGCGTCATTTCAACCCTCAAGCACCGCTTGGC
GTTGGGGCCCTACGGCTTCCGTAGGCCCCGAAATACAGTGGCGGACCCTCCCGGAGCCTCCTTTGCGTAGTAACATACCA
CCTCGC

>KF604739/Glomerella_sp.
CACCCGCCGGAGGACCATATTTAAACGACGTCTCTTCTGAGTGGCACAAGCAAATAATCAAAACTTTTAACAACGGATCT
CTTGGTTCTGGCATCGATGAAGAACGCAGCGAAATGCGATAAGTAATGTGAATTGCAGAATTCAGTGAATCATCGAATCT
TTGAACGCACATTGCGCCCGCCAGCATTCTGGCGGGCATGCCTGTTCGAGCGTCATTTCAACCCTCAAGCACCGCTTGGC
GTTGGGGCCCTACGGCTTCCGTAGGCCCCGAAATACAGTGGCGGACCCTCCCGGAGCCTCCTTTGCGTAGTAACATACCA
CCTCGC

>KF604734/Glomerella_sp.
CACCCGCCGGAGGACCATATTTAAACGACGTCTCTTCTGAGTGGCACAAGCAAATAATCAAAACTTTTAACAACGGATCT
CTTGGTTCTGGCATCGATGAAGAACGCAGCGAAATGCGATAAGTAATGTGAATTGCAGAATTCAGTGAATCATCGAATCT
TTGAACGCACATTGCGCCCGCCAGCATTCTGGCGGGCATGCCTGTTCGAGCGTCATTTCAACCCTCAAGCACCGCTTGGC
GTTGGGGCCCTACGGCTTCCGTAGGCCCCGAAATACAGTGGCGGACCCTCCCGGAGCCTCCTTTGCGTAGTAACATACCA
CCTCGC

>KF604733/Glomerella_sp.
CACCCGCCGGAGGACCATATTTAAACGACGTCTCTTCTGAGTGGCACAAGCAAATAATCAAAACTTTTAACAACGGATCT
CTTGGTTCTGGCATCGATGAAGAACGCAGCGAAATGCGATAAGTAATGTGAATTGCAGAATTCAGTGAATCATCGAATCT
TTGAACGCACATTGCGCCCGCCAGCATTCTGGCGGGCATGCCTGTTCGAGCGTCATTTCAACCCTCAAGCACCGCTTGGC
GTTGGGGCCCTACGGCTTCCGTAGGCCCCGAAATACAGTGGCGGACCCTCCCGGAGCCTCCTTTGCGTAGTAACATACCA
CCTCGC
